# Supplementary material for: First Description of the Composition and the Functional Capabilities of the Skin Microbial Community Accompanying Severe Scabies Infestation in Humans
Source: Microorganisms. 2021 Apr 23;9(5):907. doi: 10.3390/microorganisms9050907 (PMC8146700; doi:10.3390/microorganisms9050907)
Supplement: Supplementary file 1 [file microorganisms-09-00907-s001.zip]

Archive with 1 entries (1 files):
- microorganisms-1166653-supplementary.pdf
